# Supplementary material for: High-Throughput Amplicon-Based Copy Number Detection of 11 Genes in Formalin-Fixed Paraffin-Embedded Ovarian Tumour Samples by MLPA-Seq
Source: PLoS One. 2015 Nov 16;10(11):e0143006. doi: 10.1371/journal.pone.0143006 (PMC4646639; doi:10.1371/journal.pone.0143006)
Supplement: S1 Table — *PTEN pseudogene, used for confirmation of true PTEN deletions. # Genes upstream and downstream from PTEN, used for assessing if PTEN deletions are localised. ^Reference genes, used for normalisation of copy number. (XLSX) [file pone.0143006.s002.xlsx]

## Sheet: S1 Table
Probe Mix	Name	Left Probe & Adapter Overhang	Right Probe & Adapter Overhang	Chr:Position
Detection Mix	BRCA1_ex1_a	TCGTCGGCAGCGTCAGATGTGTATAAGAGACAGCCTTTACCCAGAGCAGAGGGTGA	/5Phos/AGGCCTCCTGAGCGCAGGGGCCCAGTTATCTGAGACTGTCTCTTATACACATCTCCGAGCCCACGAGAC	chr17:41277287-41277344
Detection Mix	BRCA1_in1_a	TCGTCGGCAGCGTCAGATGTGTATAAGAGACAGTGAGGATCAGGAAGGGGGCACTGA	/5Phos/GTGTCCGTGGGGGAATCCTCGTGATAGGAACTGGCTGTCTCTTATACACATCTCCGAGCCCACGAGAC	chr17:41277046-41277103
Detection Mix	BRCA1_ex2_a	TCGTCGGCAGCGTCAGATGTGTATAAGAGACAGACAGAAAGAAATGGATTTATCTGCTC	/5Phos/TTCGCGTTGAAGAAGTACAAAATGTCATTAATGCTATGCTGTCTCTTATACACATCTCCGAGCCCACGAGAC	chr17:41276060-41276123
Detection Mix	BRCA1_ex3_a	TCGTCGGCAGCGTCAGATGTGTATAAGAGACAGCTGCTAGTCTGGAGTTGATCAAGGAACCTG	/5Phos/TCTCCACAAAGTGTGACCACATATTTTGCAACTGTCTCTTATACACATCTCCGAGCCCACGAGAC	chr17:41267743-41267803
Detection Mix	BRCA1_ex4_a	TCGTCGGCAGCGTCAGATGTGTATAAGAGACAGTTTTGCATGCTGAAACTTCTCAACCA	/5Phos/GAAGAAAGGGCCTTCACAGTGTCCTTTATGTAAGAATGCTGTCTCTTATACACATCTCCGAGCCCACGAGAC	chr17:41258486-41258549
Detection Mix	BRCA1_ex5_a	TCGTCGGCAGCGTCAGATGTGTATAAGAGACAGGGAGCCTACAAGAAAGTACGAGATTTAGTC	/5Phos/AACTTGTTGAAGAGCTATTGAAAATCATTTGTGCTTTTCACTGTCTCTTATACACATCTCCGAGCCCACGAGAC	chr17:41256905-41256974
Detection Mix	BRCA1_ex6_a	TCGTCGGCAGCGTCAGATGTGTATAAGAGACAGTGGGCTACAGAAACCGTGCCAAA	/5Phos/AGACTTCTACAGAGTGAACCCGAAAATCCTTCCTTGGTCTGTCTCTTATACACATCTCCGAGCCCACGAGAC	chr17:41256137-41256197
Detection Mix	BRCA1_ex7_a	TCGTCGGCAGCGTCAGATGTGTATAAGAGACAGGTGTCCAACTCTCTAACCTTGGAACTGTG	/5Phos/AGAACTCTGAGGACAAAGCAGCGGATACAACCTCAAAACTGTCTCTTATACACATCTCCGAGCCCACGAGAC	chr17:41251815-41251881
Detection Mix	BRCA1_ex8_a	TCGTCGGCAGCGTCAGATGTGTATAAGAGACAGCGATCTGATTCTTCTGAAGATACCGTTAATAAGGC	/5Phos/AACTTATTGCAGGTGAGTCAAAGAGAACCTTTGTCTATGAAGCTGGTCTGTCTCTTATACACATCTCCGAGCCCACGAGAC	chr17:41249226-41249307
Detection Mix	BRCA1_ex9_a	TCGTCGGCAGCGTCAGATGTGTATAAGAGACAGGTGTGGGAGATCAAGAATTGTTACAAATC	/5Phos/ACCCCTCAAGGAACCAGGGATGAAATCAGTTTGGACTGTCTCTTATACACATCTCCGAGCCCACGAGAC	chr17:41247877-41247940
Detection Mix	BRCA1_ex10_a	TCGTCGGCAGCGTCAGATGTGTATAAGAGACAGGGAACACCACTGAGAAGCGTGCAGCT	/5Phos/GAGAGGCATCCAGAAAAGTATCAGGGTAGTTCTGTTTCCTGTCTCTTATACACATCTCCGAGCCCACGAGAC	chr17:41246748-41246811
Detection Mix	BRCA1_ex10_b	TCGTCGGCAGCGTCAGATGTGTATAAGAGACAGGAGCTTAGCAGGAGTCCTAGCCCTTT	/5Phos/CACCCATACACATTTGGCTCAGGGTTACCGAAGAGCTGTCTCTTATACACATCTCCGAGCCCACGAGAC	chr17:41243935-41243995
Detection Mix	BRCA1_ex11_a	TCGTCGGCAGCGTCAGATGTGTATAAGAGACAGGAGTGAAACAAGCGTCTCTGAAGACTG	/5Phos/CTCAGGGCTATCCTCTCAGAGTGACATTTTAACCACTCAGCTGTCTCTTATACACATCTCCGAGCCCACGAGAC	chr17:41242961-41243027
Detection Mix	BRCA1_ex12_a	TCGTCGGCAGCGTCAGATGTGTATAAGAGACAGGCTCCAGCAGGAAATGGCTGAACT	/5Phos/AGAAGCTGTGTTAGAACAGCATGGGAGCCAGCCTTCTCTGTCTCTTATACACATCTCCGAGCCCACGAGAC	chr17:41234500-41234560
Detection Mix	BRCA1_in12_a	TCGTCGGCAGCGTCAGATGTGTATAAGAGACAGTCGTTCCCTTGATGTCTACAATTTCACCTTTCTTAC	/5Phos/AGATTCGCATATACATGGCCAAAGGAACAACTCCATGCTGTCTCTTATACACATCTCCGAGCCCACGAGAC	chr17:41231382-41231454
Detection Mix	BRCA1_ex13_a	TCGTCGGCAGCGTCAGATGTGTATAAGAGACAGGCTATAAGCCAGAATCCAGAAGGCCTT	/5Phos/TCTGCTGACAAGTTTGAGGTGTCTGCAGATAGTTCTACCACTGTCTCTTATACACATCTCCGAGCCCACGAGAC	chr17:41228533-41228599
Detection Mix	BRCA1_ex14_a	TCGTCGGCAGCGTCAGATGTGTATAAGAGACAGGATGCACAGTTGCTCTGGGAGTCT	/5Phos/TCAGAATAGAAACTACCCATCTCAAGAGGAGCTCATTAAGCTGTCTCTTATACACATCTCCGAGCCCACGAGAC	chr17:41226433-41226496
Detection Mix	BRCA1_ex15_a	TCGTCGGCAGCGTCAGATGTGTATAAGAGACAGCCCTTACCTGGAATCTGGAATCAG	/5Phos/CCTCTTCTCTGATGACCCTGAATCTGATCCTTCTCTGTCTCTTATACACATCTCCGAGCCCACGAGAC	chr17:41223191-41223248
Detection Mix	BRCA1_ex16_a	TCGTCGGCAGCGTCAGATGTGTATAAGAGACAGTGCTCGTGTACAAGTTTGCCAGAAAAC	/5Phos/ACCACATCACTTTAACTAATCTAATTACTGAAGAGACTACTCACTGTCTCTTATACACATCTCCGAGCCCACGAGAC	chr17:41219642-41219711
Detection Mix	BRCA1_ex17_a	TCGTCGGCAGCGTCAGATGTGTATAAGAGACAGCTGCAGATGCTGAGTTTGTGTGTGAA	/5Phos/CGGACACTGAAATATTTTCTAGGAATTGCGGGAGGAAACTGTCTCTTATACACATCTCCGAGCCCACGAGAC	chr17:41215911-41215974
Detection Mix	BRCA1_ex18_a	TCGTCGGCAGCGTCAGATGTGTATAAGAGACAGTCTCTTTAGGGGTGACCCAGTCTATT	/5Phos/AAAGAAAGAAAAATGCTGAATGAGGTAAGTACTTGATGTTACTGTCTCTTATACACATCTCCGAGCCCACGAGAC	chr17:41215333-41215399
Detection Mix	BRCA1_ex19_a	TCGTCGGCAGCGTCAGATGTGTATAAGAGACAGGGTCAGAGGAGATGTGGTCAATGGAA	/5Phos/GAAACCACCAAGGTCCAAAGCGAGCAAGAGAATCCCTGTCTCTTATACACATCTCCGAGCCCACGAGAC	chr17:41209081-41209141
Detection Mix	BRCA1_ex20_a	TCGTCGGCAGCGTCAGATGTGTATAAGAGACAGCTCTTCAGGGGGCTAGAAATCTGTTGC	/5Phos/TATGGGCCCTTCACCAACATGCCCACAGGTAAGAGCTGTCTCTTATACACATCTCCGAGCCCACGAGAC	chr17:41203073-41203134
Detection Mix	BRCA1_ex21_a	TCGTCGGCAGCGTCAGATGTGTATAAGAGACAGCAGCTGTGTGGTGCTTCTGTGGTGAA	/5Phos/GGAGCTTTCATCATTCACCCTTGGCACAGTAACTGTCTCTTATACACATCTCCGAGCCCACGAGAC	chr17:41201134-41201191
Detection Mix	BRCA1_ex22_a	TCGTCGGCAGCGTCAGATGTGTATAAGAGACAGTCCAGGGTGTCCACCCAATTG	/5Phos/TGGTTGTGCAGCCAGATGCCTGGACAGAGGACAACTGTCTCTTATACACATCTCCGAGCCCACGAGAC	chr17:41199671-41199725
Detection Mix	BRCA1_ex23_a	TCGTCGGCAGCGTCAGATGTGTATAAGAGACAGCCTGCAGAGAGTCAGACCCTTCAATGGAAGGA	/5Phos/GAGTGCTTGGGATCGATTATGTGACTTAAAGTCAGAATAGTCCTCTGTCTCTTATACACATCTCCGAGCCCACGAGAC	chr17:41197201-41197276
Detection Mix	BRCA2_ex1_a	TCGTCGGCAGCGTCAGATGTGTATAAGAGACAGGGTCACGTGGCCAGCGCGGGCTT	/5Phos/GTGGCGCGAGCTTCTGAAACTAGGCGGCAGAGGCGGAGCTGTCTCTTATACACATCTCCGAGCCCACGAGAC	chr13:32889594-32889654
Detection Mix	BRCA2_ex1_b	TCGTCGGCAGCGTCAGATGTGTATAAGAGACAGCGGGTTAGTGGTGGTGGTAGTGGGTT	/5Phos/GGGACGAGCGCGTCTTCCGCAGTCCCAGTCCAGCGTGGCTGTCTCTTATACACATCTCCGAGCCCACGAGAC	chr13:32889802-32889865
Detection Mix	BRCA2_ex14_a	TCGTCGGCAGCGTCAGATGTGTATAAGAGACAGCCAGGACATCCATTTTATCAAGTTTCTGCTACAAGA	/5Phos/AATGAAAAAATGAGACACTTGATTACTACAGGCAGACCAACCAAAGCTGTCTCTTATACACATCTCCGAGCCCACGAGAC	chr13:32929122-32929203
Detection Mix	BRCA2_ex2_a	TCGTCGGCAGCGTCAGATGTGTATAAGAGACAGGCCTGCTTTGTTGCAGCGTGTCTTAA	/5Phos/AAATTTCAAAAAATGTTGGCCTCTCTTTGGATCCAATAGGCCTGTCTCTTATACACATCTCCGAGCCCACGAGAC	chr13:32890600-32890666
Detection Mix	BRCA2_ex3_a	TCGTCGGCAGCGTCAGATGTGTATAAGAGACAGGTACATTCATTAATTGTGTCATGCTGGGCAAATCA	/5Phos/GTCTCTCTGGCCTCTTTTTCCTCACTCGAAAAATGGAGACGATGCTGTCTCTTATACACATCTCCGAGCCCACGAGAC	chr13:32893539-32893617
Detection Mix	BRCA2_ex3_b	TCGTCGGCAGCGTCAGATGTGTATAAGAGACAGGTCAGCTGGCTTCAACTCCAATAATATTCAA	/5Phos/AGAGCAAGGGCTGACTCTGCCGCTGTACCAATCTCCTGTAAAAGAATCTGTCTCTTATACACATCTCCGAGCCCACGAGAC	chr13:32893361-32893438
Detection Mix	BRCA2_ex23_a	TCGTCGGCAGCGTCAGATGTGTATAAGAGACAGTCTGAGTATTTGGCGTCCATCATCAGATTT	/5Phos/ATATTCTCTGTTAACAGAAGGAAAGAGATACAGAATTTATCATCTTGCTGTCTCTTATACACATCTCCGAGCCCACGAGAC	chr13:32953891-32953967
Detection Mix	BRCA2_ex4_a	TCGTCGGCAGCGTCAGATGTGTATAAGAGACAGCGTTTCAGGAAGGAATGTTCCCAATAGTAGACAT	/5Phos/AAAAGTCTTCGCACAGTGAAAACTAAAATGGATCAAGCAGATGACTGTCTCTTATACACATCTCCGAGCCCACGAGAC	chr13:32899205-32899282
Detection Mix	BRCA2_ex7_a	TCGTCGGCAGCGTCAGATGTGTATAAGAGACAGGTGAGGTGGATCCTGATATGTCTTGGTCA	/5Phos/AGTTCTTTAGCTACACCACCCACCCTTAGTTCTACTGTGCTCTGTCTCTTATACACATCTCCGAGCCCACGAGAC	chr13:32900676-32900745
Detection Mix	BRCA2_ex8_a	TCGTCGGCAGCGTCAGATGTGTATAAGAGACAGCCCTCACAGCATCATCTGACTTTCCA	/5Phos/ACTCATTGTGGACAGTATTACCATAAAGTAATGATCACCAAGCCATACTGTCTCTTATACACATCTCCGAGCCCACGAGAC	chr13:32903290-32903362
Detection Mix	BRCA2_ex9_a	TCGTCGGCAGCGTCAGATGTGTATAAGAGACAGCTGTGACAGACAGTGAAAACACAAATCAA	/5Phos/AGAGAAGCTGCAAGTCATGGTAAGTCCTCTGTTTAGTTGAACTACAGCTGTCTCTTATACACATCTCCGAGCCCACGAGAC	chr13:32905120-32905195
Detection Mix	BRCA2_ex10_a	TCGTCGGCAGCGTCAGATGTGTATAAGAGACAGGCCCTTTGAGAGTGGAAGTGACAAAA	/5Phos/TCTCCAAGGAAGTTGTACCGTCTTTGGCCTGTGAATGGTCTCAACTGTCTCTTATACACATCTCCGAGCCCACGAGAC	chr13:32906737-32906806
Detection Mix	BRCA2_ex11_a	TCGTCGGCAGCGTCAGATGTGTATAAGAGACAGGAAGCTGTTCACAGAATGATTCTGAAGAACCA	/5Phos/ACTTTGTCCTTAACTAGCTCTTTTGGGACAATTCTGAGGAACTGTCTCTTATACACATCTCCGAGCCCACGAGAC	chr13:32910426-32910498
Detection Mix	BRCA2_ex11_b	TCGTCGGCAGCGTCAGATGTGTATAAGAGACAGCAAGTCATGCCACACATTCTCTTTTTACA	/5Phos/TGTCCCGAAAATGAGGAAATGGTTTTGTCAAATTCAAGAATTGGAAACTGTCTCTTATACACATCTCCGAGCCCACGAGAC	chr13:32915229-32915304
Detection Mix	BRCA2_ex12_a	TCGTCGGCAGCGTCAGATGTGTATAAGAGACAGGGTGTTTTAAAGTGGTCAAAACAGAACAAA	/5Phos/AATGTAATTGACATTGAAGACTGACTTTACTCTTTCAAACATTAGGCTGTCTCTTATACACATCTCCGAGCCCACGAGAC	chr13:32918482-32918557
Detection Mix	BRCA2_ex13_a	TCGTCGGCAGCGTCAGATGTGTATAAGAGACAGCATGTCTTACCGAAAGGGTACACAGGTAA	/5Phos/TCGGCTCTAAAGAAACATGATGCATAAACAATCTTCGATCTCTGTCTCTTATACACATCTCCGAGCCCACGAGAC	chr13:32920974-32921043
Detection Mix	BRCA2_ex5_a	TCGTCGGCAGCGTCAGATGTGTATAAGAGACAGCTGTTGTTCTACAATGTACACATGTAACACCACA	/5Phos/AAGAGATAAGTCAGGTATGATTAAAAACAATGCTTTTTATTCTTAGAACTGTCTCTTATACACATCTCCGAGCCCACGAGAC	chr13:32900240-32900321
Detection Mix	BRCA2_ex27_a	TCGTCGGCAGCGTCAGATGTGTATAAGAGACAGCCAAATTTACCTCAGCGTTTGTGTATCGGGCAAAAA	/5Phos/TCGTTTTGCCCGATTCCGTATTGGTATACTTTTGCTTCAGCTGTCTCTTATACACATCTCCGAGCCCACGAGAC	chr13:32973026-32973101
Detection Mix	BRCA2_ex15_a	TCGTCGGCAGCGTCAGATGTGTATAAGAGACAGCCACAGCCAGGCAGTCTGTATCT	/5Phos/TGCAAAAACATCCACTCTGCCTCGAATCTCTCTGAAAGCAGCAGTAGCTGTCTCTTATACACATCTCCGAGCCCACGAGAC	chr13:32930642-32930711
Detection Mix	BRCA2_ex16_a	TCGTCGGCAGCGTCAGATGTGTATAAGAGACAGGACTGGAAAAGGAATACAGTTGGCTGA	/5Phos/TGGTGGATGGCTCATACCCTCCAATGATGGAAAGGCTGGAAAAGAACTGTCTCTTATACACATCTCCGAGCCCACGAGAC	chr13:32931983-32932055
Detection Mix	BRCA2_ex6_a	TCGTCGGCAGCGTCAGATGTGTATAAGAGACAGCCAGGTAGAATATTTACCTTCACAAACTTTGGT	/5Phos/GTATGAAACAAACTCCCACATACCACTGGGGGTAAAAAAAGGGCTGTCTCTTATACACATCTCCGAGCCCACGAGAC	chr13:32900361-32900436
Detection Mix	BRCA2_ex17_a	TCGTCGGCAGCGTCAGATGTGTATAAGAGACAGGAAGCACCCTTTCTGGGCTTAGGCATCTAT	/5Phos/TAGCAAATTCCTTAGGAAAGGCACATTCCATAGCTGCCAGCTGTCTCTTATACACATCTCCGAGCCCACGAGAC	chr13:32936745-32936814
Detection Mix	BRCA2_ex18_a	TCGTCGGCAGCGTCAGATGTGTATAAGAGACAGGGCAGACTGACAGTTGGTCAGAAGATTAT	/5Phos/TCTTCATGGAGCAGAACTGGTGGGCTCTCCTGATGCCTGTACACCTCCTGTCTCTTATACACATCTCCGAGCCCACGAGAC	chr13:32937566-32937641
Detection Mix	BRCA2_ex19_a	TCGTCGGCAGCGTCAGATGTGTATAAGAGACAGGCCTGCTCGCTGGTATACCAAACT	/5Phos/TGGATTCTTTCCTGACCCTAGACCTTTTCCTCTGCCCTTATCATCGCTGTCTCTTATACACATCTCCGAGCCCACGAGAC	chr13:32944559-32944628
Detection Mix	BRCA2_ex20_a	TCGTCGGCAGCGTCAGATGTGTATAAGAGACAGCCAGTGGATGGAGAAGACATCATCTGGATTATA	/5Phos/CATATTTCGCAATGAAAGAGAGGAAGAAAAGGAAGCAGCACTGTCTCTTATACACATCTCCGAGCCCACGAGAC	chr13:32945089-32945161
Detection Mix	BRCA2_ex21_a	TCGTCGGCAGCGTCAGATGTGTATAAGAGACAGCACCATCACGTGCACTAACAAGACAGCAA	/5Phos/GTTCGTGCTTTGCAAGATGGTGCAGAGCTTTATGAAGCAGTGAAGAACTGTCTCTTATACACATCTCCGAGCCCACGAGAC	chr13:32950828-32950903
Detection Mix	BRCA2_ex22_a	TCGTCGGCAGCGTCAGATGTGTATAAGAGACAGGGCCATGGAATCTGCTGAACAAAA	/5Phos/GGAACAAGGTTTATCAAGGGATGTCACAACCGTGTGGAAGTTGCGTCTGTCTCTTATACACATCTCCGAGCCCACGAGAC	chr13:32953549-32953618
Detection Mix	BRCA2_ex24_a	TCGTCGGCAGCGTCAGATGTGTATAAGAGACAGCCTGTTTTTTTCACAACAGAAACGACAAAT	/5Phos/CCTATTAGGTCCACCTCAGAACAAGATGGCTGAAAGTCTGCTGTCTCTTATACACATCTCCGAGCCCACGAGAC	chr13:32954214-32954283
Detection Mix	BRCA2_ex25_a	TCGTCGGCAGCGTCAGATGTGTATAAGAGACAGCCTGAGGGCCACTTTCAAGAGACATTCAA	/5Phos/CAAAATGAAAAATACTGTTGAGGTAAGGTTACTTTTCAGCATCACCACTGTCTCTTATACACATCTCCGAGCCCACGAGAC	chr13:32969023-32969098
Detection Mix	BRCA2_ex26_a	TCGTCGGCAGCGTCAGATGTGTATAAGAGACAGCAGCAGAAAACAAGCTTATGCATATACTGCATGCAA	/5Phos/ATGATCCCAAGTGGTCCACCCCAACTAAAGACTGTACTTCCTGTCTCTTATACACATCTCCGAGCCCACGAGAC	chr13:32971057-32971132
Detection Mix	BRCA2_ex27_b	TCGTCGGCAGCGTCAGATGTGTATAAGAGACAGCTCAGCCCAGATGACTTCAAAGTCTTGTAA	/5Phos/AGGGGAGAAAGAGATTGATGACCAAAAGAACTGCAAAAAGAGACTGTCTCTTATACACATCTCCGAGCCCACGAGAC	chr13:32972382-32972454
Detection Mix, Confirmation Mix	ERBB2_ex7_a	TCGTCGGCAGCGTCAGATGTGTATAAGAGACAGTCCAGGATATCCAGGAGGTGCAGGGCTA	/5Phos/CGTGCTCATCGCTCACAACCAAGTGAGGCAGCTGTCTCTTATACACATCTCCGAGCCCACGAGAC	chr17:37864569-37864627
Detection Mix, Confirmation Mix	ERBB2_ex13_a	TCGTCGGCAGCGTCAGATGTGTATAAGAGACAGGGAGTTTGCTGGCTGCAAGAAGATCT	/5Phos/TTGGGAGCCTGGCATTTCTGCCGGAGAGCTTTGATCTGTCTCTTATACACATCTCCGAGCCCACGAGAC	chr17:37868639-37868699
Detection Mix, Confirmation Mix	PTEN_ex1_a	TCGTCGGCAGCGTCAGATGTGTATAAGAGACAGTGCTCTACTCTCAAACTTCCATCATGGCTGCAGCTTCC	/5Phos/GAGAGGAGAGAACTGAGCGCAGTCGCGTCCCCTGTCTCTTATACACATCTCCGAGCCCACGAGAC	chr10:89623364-89623432
Detection Mix, Confirmation Mix	PTEN_ex1_b	TCGTCGGCAGCGTCAGATGTGTATAAGAGACAGGACCGTCAAGTCCAGAGCCATTTCCATCCTGCAGAAGAA	/5Phos/GCCCCGCCACCAGCAGCTTCTGCCATCTCTCTCCTCCTTTTTCTTCAGCCTGTCTCTTATACACATCTCCGAGCCCACGAGAC	chr10:89624124-89624211
Detection Mix, Confirmation Mix	PTEN_ex1_c	TCGTCGGCAGCGTCAGATGTGTATAAGAGACAGCCAAGAGGATGGATTCGACTTAGACTTGACCTGTATC	/5Phos/CATTTCTGCGGCTGCTCCTCTTTACCTTTCTGTCACTCTCTTAGAACTGTCTCTTATACACATCTCCGAGCCCACGAGAC	chr10:89624274-89624356
Detection Mix, Confirmation Mix	PTEN_ex2_a	TCGTCGGCAGCGTCAGATGTGTATAAGAGACAGTGGAGTCCAGGAAATGATATCACATAAGT	/5Phos/ACCTGATTATGTAATGTATAAGGTCAGTTCTTATCAAATGAACTGTATCCCTGTCTCTTATACACATCTCCGAGCCCACGAGAC	chr10:89654034-89654112
Detection Mix, Confirmation Mix	PTEN_ex2_b	TCGTCGGCAGCGTCAGATGTGTATAAGAGACAGCAGTTTGATTGCTGCATATTTCAGATATTTCTTTCCTTAACTAAAGTACTCAG	/5Phos/ATATTTATCCAAACATTATTGCTATGGGATTTCCTGCAGAAAGACTTGCTGTCTCTTATACACATCTCCGAGCCCACGAGAC	chr10:89653729-89653829
Detection Mix, Confirmation Mix	PTEN_ex3_a	TCGTCGGCAGCGTCAGATGTGTATAAGAGACAGGACATTGTTGGCACAGATTCATGTTACTTGATCTGCTTT	/5Phos/AAATGACTTGGCATCTAGCCCATATTTGAGCCCATAACCGTGTGGTCTGTCTCTTATACACATCTCCGAGCCCACGAGAC	chr10:89685502-89685586
Detection Mix, Confirmation Mix	PTEN_ex3_b	TCGTCGGCAGCGTCAGATGTGTATAAGAGACAGCCACCATTACAAGATATACAATCTGTAAGTATGTTTTCTTATTTGTATGCTT	/5Phos/GCAAATATCTTCTAAAACAACTATTAAGTGAAAGTTATCTGCTTGTTAGAGTGAGGCTGTCTCTTATACACATCTCCGAGCCCACGAGAC	chr10:89685293-89685400
Detection Mix, Confirmation Mix	PTEN_ex4_a	TCGTCGGCAGCGTCAGATGTGTATAAGAGACAGCCTCGGTGTCATAATGTCTTTCAGCACAACTAAAAGAAAAGTT	/5Phos/TAAAAGTGATATAAAGTTATCTTTTGCACTTAGGAAGAAAAAAAAGTACTAATACTCTGTCTCTTATACACATCTCCGAGCCCACGAGAC	chr10:89690733-89690831
Detection Mix, Confirmation Mix	PTEN_ex4_b	TCGTCGGCAGCGTCAGATGTGTATAAGAGACAGCCTCACTCGATAATCTGGATGACTCATTATTGTTATGA	/5Phos/CAGTAAGATACAGTCTATCGGGTTTAAGTTATACAACATAGTACAGTACATTCATACCTACCCTGTCTCTTATACACATCTCCGAGCCCACGAGAC	chr10:89690846-89690945
Detection Mix, Confirmation Mix	PTEN_ex5_a	TCGTCGGCAGCGTCAGATGTGTATAAGAGACAGCCTTGTAAAGCTGGAAAGGGACGAACTGGTGTAATGATA	/5Phos/TGTGCATATTTATTACATCGGGGCAAATTTTTAAAGGCACAAGAGGCCTGTCTCTTATACACATCTCCGAGCCCACGAGAC	chr10:89692886-89692971
Detection Mix, Confirmation Mix	PTEN_ex5_b	TCGTCGGCAGCGTCAGATGTGTATAAGAGACAGTCTATGGGGAAGTAAGGACCAGAGACAAAAAGGTAAGTT	/5Phos/ATTTTTTGATGTTTTTCCTTTCCTCTTCCTGGATCTGAGAATTTATTGGAAACTGTCTCTTATACACATCTCCGAGCCCACGAGAC	chr10:89692977-89693067
Detection Mix, Confirmation Mix	PTEN_ex6_a	TCGTCGGCAGCGTCAGATGTGTATAAGAGACAGCCAGTCAGAGGCGCTATGTGTATTATTATAGCTACCTGT	/5Phos/TAAAGAATCATCTGGATTATAGACCAGTGGCACTGTTGTTTCACTGTCTCTTATACACATCTCCGAGCCCACGAGAC	chr10:89711888-89711969
Detection Mix, Confirmation Mix	PTEN_ex6_b	TCGTCGGCAGCGTCAGATGTGTATAAGAGACAGCGAAGGATGAGAATTTCAAGCACTTACTGCAAGT	/5Phos/TCCGCCACTGAACATTGGAATAGTTTCAAACATCATCTTGTGAAACCTGTCTCTTATACACATCTCCGAGCCCACGAGAC	chr10:89711964-89712043
Detection Mix, Confirmation Mix	PTEN_ex7_a	TCGTCGGCAGCGTCAGATGTGTATAAGAGACAGCCTCTTCCACAAACAGAACAAGATGCTAAAAAAGGTTT	/5Phos/GTACTTTACTTTCATTGGGAGAAATATCCAAAATAAGGACAGATTAAAAGCTGTCTCTTATACACATCTCCGAGCCCACGAGAC	chr10:89717745-89717832
Detection Mix, Confirmation Mix	PTEN_ex7_b	TCGTCGGCAGCGTCAGATGTGTATAAGAGACAGCCATATTCCTCCAATTCAGGACCCACACGACGGGAA	/5Phos/GACAAGTTCATGTACTTTGAGTTCCCTCAGCCGTTACCTGCTGTCTCTTATACACATCTCCGAGCCCACGAGAC	chr10:89717647-89717722
Detection Mix, Confirmation Mix	PTEN_ex8_a	TCGTCGGCAGCGTCAGATGTGTATAAGAGACAGCATTTTGTGGGGGTTGTTGACTTGTATGTA	/5Phos/TGTGATGTGTGTTTAATTCTAGGAGTACAGCTGATGAAGAACTTGCCTGTCTCTTATACACATCTCCGAGCCCACGAGAC	chr10:89720891-89720966
Detection Mix, Confirmation Mix	PTEN_ex8_b	TCGTCGGCAGCGTCAGATGTGTATAAGAGACAGCATTTGCAGTATAGAGCGTGCAGATAATGACAAGGAA	/5Phos/TATCTAGTACTTACTTTAACAAAAAATGATCTTGACAAAGCAAATAAAGACAAAGCCAACCGATACTGTCTCTTATACACATCTCCGAGCCCACGAGAC	chr10:89720755-89720856
Detection Mix, Confirmation Mix	PTEN_ex9_a	TCGTCGGCAGCGTCAGATGTGTATAAGAGACAGGTAAGTTGTTGACTGATGTAGGTACTAACAGCATCTGAA	/5Phos/TTTTAGCACTGGCCTTGATTACACAGGAGATGGAGAAGTCGCTGTCTCTTATACACATCTCCGAGCCCACGAGAC	chr10:89726134-89726213
Detection Mix, Confirmation Mix	PTEN_ex9_b	TCGTCGGCAGCGTCAGATGTGTATAAGAGACAGCGTGGATGTATAGGGTAAAACAAGATTGGTCAGGAAAAGAGAATTGTTC	/5Phos/CTATAACTGGTAATCTGACACAATGTCCTATTGCCATTACTGTCTCTTATACACATCTCCGAGCCCACGAGAC	chr10:89725304-89725391
Detection Mix, Confirmation Mix	PTEN_ex9_c	TCGTCGGCAGCGTCAGATGTGTATAAGAGACAGCCGATGAGTCATATTTGTGGGTTTTCATTTTAAATTTTCTTT	/5Phos/CTCTAGGTGAAGCTGTACTTCACAAAAACAGTAGAGGAGCCGTCACTGTCTCTTATACACATCTCCGAGCCCACGAGAC	chr10:89724998-89725084
Detection Mix, Confirmation Mix	PTENP1_ex1_a*	TCGTCGGCAGCGTCAGATGTGTATAAGAGACAGGGCTAAAGAGCTTTGTGATATACTGGTTCACATCA	/5Phos/TACCCCTTTGCACTTGTGGCAACAGATAAGTTTGCAGTTAGCTACTGTCTCTTATACACATCTCCGAGCCCACGAGAC	chr9:33674992-33675070
Detection Mix, Confirmation Mix	ITIH5_ex15_a#	TCGTCGGCAGCGTCAGATGTGTATAAGAGACAGCCTTATCTCGAGATCACACCGAGCAGAGTCA	/5Phos/TCTTGGATGGTGGGGACAGACTGGTGCTCCCCTGCAACCAGAGCTGTCTCTTATACACATCTCCGAGCCCACGAGAC	chr10:7608187-7608260
Detection Mix, Confirmation Mix	ANXA7_ex3_a#	TCGTCGGCAGCGTCAGATGTGTATAAGAGACAGCCTTATCCTAGTGGCTTTCCTCCAATGGGA	/5Phos/GGAGGTGCCTACCCACAAGTGCCAAGTAGTGGCTACCCAGGCTGTCTCTTATACACATCTCCGAGCCCACGAGAC	chr10:75158031-75158101
Detection Mix, Confirmation Mix	HTRA1_ex8_a#	TCGTCGGCAGCGTCAGATGTGTATAAGAGACAGCACGCTTCTGCTGGGGTATCAGGAAT	/5Phos/TACTTCAATTATATACGCTCCTGAGATCACGTCTGGGAAGTCCCGGCTGTCTCTTATACACATCTCCGAGCCCACGAGAC	chr10:124271513-124271584
Detection Mix, Confirmation Mix	MYC_ex3_a	TCGTCGGCAGCGTCAGATGTGTATAAGAGACAGTCCCTCCACTCGGAAGGACTATCCTG	/5Phos/CTGCCAAGAGGGTCAAGTTGGACAGTGTCAGAGTCCTGTCTCTTATACACATCTCCGAGCCCACGAGAC	chr8:128752820-128752880
Detection Mix, Confirmation Mix	MET_ex4_a	TCGTCGGCAGCGTCAGATGTGTATAAGAGACAGTGGCTACACACTGGTTATCACTGGGAA	/5Phos/GAAGGTAAGCTGTTCCCACAGGGAATTTCCATAGACGCTGTCTCTTATACACATCTCCGAGCCCACGAGAC	chr7:116380108-116380171
Detection Mix, Confirmation Mix	AURKA_ex10_a	TCGTCGGCAGCGTCAGATGTGTATAAGAGACAGTGCAAACACATACCAAGAGACCTACAAAAGAATA	/5Phos/TCACGGGTAAGACGCAACTGAAAAGGACCCAGCACATCTGCTGGAATTCCTGTCTCTTATACACATCTCCGAGCCCACGAGAC	chr20:54945498-54945580
Detection Mix, Confirmation Mix	NF1_ex26_a	TCGTCGGCAGCGTCAGATGTGTATAAGAGACAGGGAGGCTGGCATCACTGAGGCACTGTA	/5Phos/CGGTCCTTGCAATGTCAAACTTACTCAATGCCAACGTAGACTGTCTCTTATACACATCTCCGAGCCCACGAGAC	chr17:29559810-29559876
Detection Mix, Confirmation Mix	RB1_ex6_a	TCGTCGGCAGCGTCAGATGTGTATAAGAGACAGGGCATTCCTTTGGACTAAATTCCCCAATTT	/5Phos/TTATTGAGTAATGTACTCCTCCCTCATTCTCTGCTTGGCTCTGTCTCTTATACACATCTCCGAGCCCACGAGAC	chr13:48923213-48923282
Detection Mix, Confirmation Mix	EMSY_ex16_a	TCGTCGGCAGCGTCAGATGTGTATAAGAGACAGGCAGTGCCTATTCAGATGACCCAGGAA	/5Phos/AAGAGACATTCTCCTGAGAGTCCATCAATTGCTGTGGTAGAGTCTGTCTCTTATACACATCTCCGAGCCCACGAGAC	chr11:76248895-76248964
Confirmation Mix	BRCA1_ex1_c	TCGTCGGCAGCGTCAGATGTGTATAAGAGACAGCACCCCTTGGTTTCCGTGGCAACGGA	/5Phos/AAAGCGCGGGAATTACAGATAAATTAAAACTGCGACTCTGTCTCTTATACACATCTCCGAGCCCACGAGAC	chr17:41277397-41277459
Confirmation Mix	BRCA1_ex2_b	TCGTCGGCAGCGTCAGATGTGTATAAGAGACAGCTTGTGCTGACTTACCAGATGGGACACTC	/5Phos/TAAGATTTTCTGCATAGCATTAATGACATTTTGTACTTCTTCAACGCCTGTCTCTTATACACATCTCCGAGCCCACGAGAC	chr17:41276019-41276094
Confirmation Mix	BRCA1_ex3_b	TCGTCGGCAGCGTCAGATGTGTATAAGAGACAGGGAGCCACATAACACATTCAAACTTACTTGCAA	/5Phos/AATATGTGGTCACACTTTGTGGAGACAGGTTCCTTGATCAACTCTGTCTCTTATACACATCTCCGAGCCCACGAGAC	chr17:41267716-41267791
Confirmation Mix	BRCA1_ex4_b	TCGTCGGCAGCGTCAGATGTGTATAAGAGACAGCGTGGTTGCTTCCAACCTAGCATCATTACCAAATTATAT	/5Phos/ACCTTTTGGTTATATCATTCTTACATAAAGGACACTGTGAAGGCCCTCTGTCTCTTATACACATCTCCGAGCCCACGAGAC	chr17:41258432-41258517
Confirmation Mix	BRCA1_ex5_b	TCGTCGGCAGCGTCAGATGTGTATAAGAGACAGGAAGAGCTATTGAAAATCATTTGTGCTTTTCAGCT	/5Phos/TGACACAGGTTTGGAGTGTAAGTGTTGAATATCCCAAGAATGACCTGTCTCTTATACACATCTCCGAGCCCACGAGAC	chr17:41256858-41256936
Confirmation Mix	BRCA1_ex6_b	TCGTCGGCAGCGTCAGATGTGTATAAGAGACAGGGCACGGTTTCTGTAGCCCATACT	/5Phos/TTGGATGATAGAAACTTCATCTTTTAGATGTTCAGGAGAGTTATTTTCCCTGTCTCTTATACACATCTCCGAGCCCACGAGAC	chr17:41256178-41256250
Confirmation Mix	BRCA1_ex7_b	TCGTCGGCAGCGTCAGATGTGTATAAGAGACAGCACTGGCCAACAATTGCTTGACTGTTCTTTACCAT	/5Phos/ACTGTTTAGCAGGAAACCAGTCTCAGTGTCCAACTCTCTAACCTCTGTCTCTTATACACATCTCCGAGCCCACGAGAC	chr17:41251863-41251941
Confirmation Mix	BRCA1_ex8_b	TCGTCGGCAGCGTCAGATGTGTATAAGAGACAGGGAAAATACCAGCTTCATAGACAAAGGTTCTCT	/5Phos/TTGACTCACCTGCAATAAGTTGCCTTATTAACGGTATCTTCAGCTGTCTCTTATACACATCTCCGAGCCCACGAGAC	chr17:41249219-41249294
Confirmation Mix	BRCA1_ex9_b	TCGTCGGCAGCGTCAGATGTGTATAAGAGACAGGCCATTACCCTTTTTTGCAGAATCCAA	/5Phos/ACTGATTTCATCCCTGGTTCCTTGAGGGGTGATTTGTAACCTGTCTCTTATACACATCTCCGAGCCCACGAGAC	chr17:41247855-41247921
Confirmation Mix	BRCA1_ex10_c	TCGTCGGCAGCGTCAGATGTGTATAAGAGACAGCAGGCACAGCAGAAACCTACAACTCAT	/5Phos/GGAAGGTAAAGAACCTGCAACTGGAGCCAAGAAGAGTAACAAGCTGTCTCTTATACACATCTCCGAGCCCACGAGAC	chr17:41245499-41245568
Confirmation Mix	BRCA1_ex11_b	TCGTCGGCAGCGTCAGATGTGTATAAGAGACAGCACGCTTTTTACCTGAGTGGTTAAAATGTC	/5Phos/ACTCTGAGAGGATAGCCCTGAGCAGTCTTCAGAGACGCTTCTGTCTCTTATACACATCTCCGAGCCCACGAGAC	chr17:41242949-41243018
Confirmation Mix	BRCA1_ex12_a	TCGTCGGCAGCGTCAGATGTGTATAAGAGACAGGCTCCAGCAGGAAATGGCTGAACT	/5Phos/AGAAGCTGTGTTAGAACAGCATGGGAGCCAGCCTTCTCTGTCTCTTATACACATCTCCGAGCCCACGAGAC	chr17:41234500-41234560
Confirmation Mix	BRCA1_ex12_c	TCGTCGGCAGCGTCAGATGTGTATAAGAGACAGGCCTTCTAACAGCTACCCTTCCATCATAAGTGACTCTTC	/5Phos/TGCCCTTGAGGACCTGCGAAATCCAGAACAAAGCACATCACTGTCTCTTATACACATCTCCGAGCCCACGAGAC	chr17:41234428-41234506
Confirmation Mix	BRCA1_ex13_b	TCGTCGGCAGCGTCAGATGTGTATAAGAGACAGGCCAGAATCCAGAAGGCCTTTCTGCT	/5Phos/GACAAGTTTGAGGTGTCTGCAGATAGTTCTACCAGCTGTCTCTTATACACATCTCCGAGCCCACGAGAC	chr17:41228532-41228592
Confirmation Mix	BRCA1_ex14_b	TCGTCGGCAGCGTCAGATGTGTATAAGAGACAGCAGGTTGTTGATGTGGAGGAGCAACAGCTGGAA	/5Phos/GAGTCTGGGCCACACGATTTGACGGAAACATCTTACTTGCCTGTCTCTTATACACATCTCCGAGCCCACGAGAC	chr17:41226363-41226435
Confirmation Mix	BRCA1_ex15_b	TCGTCGGCAGCGTCAGATGTGTATAAGAGACAGGCTGAAGACAGAGCCCCAGAGTCAGCT	/5Phos/CGTGTTGGCAACATACCATCTTCAACCTCTGCATTGAAAGTTCCTGTCTCTTATACACATCTCCGAGCCCACGAGAC	chr17:41223124-41223193
Confirmation Mix	BRCA1_ex16_b	TCGTCGGCAGCGTCAGATGTGTATAAGAGACAGTCAGCAGATGCAAGGTATTCTGTAAAGGTTCT	/5Phos/TGGTATACCTGTTTTCATAACAACATGAGTAGTCTCTTCAGTAACTGTCTCTTATACACATCTCCGAGCCCACGAGAC	chr17:41219585-41219660
Confirmation Mix	BRCA1_ex17_b	TCGTCGGCAGCGTCAGATGTGTATAAGAGACAGCTAGGAATTGCGGGAGGAAAATGGGTA	/5Phos/GTTAGCTATTTCTGTAAGTATAATACTATTTCTCCCCTCCTCCCTGTCTCTTATACACATCTCCGAGCCCACGAGAC	chr17:41215861-41215930
Confirmation Mix	BRCA1_ex18_b	TCGTCGGCAGCGTCAGATGTGTATAAGAGACAGCTGACCTCTCTATCTCCGTGAAAAGAGCAC	/5Phos/GTTCTTCTGCTGTATGTAACCTGTCTTTTCTATGATCTCTTTAGGGCTGTCTCTTATACACATCTCCGAGCCCACGAGAC	chr17:41215389-41215464
Confirmation Mix	BRCA1_ex19_b	TCGTCGGCAGCGTCAGATGTGTATAAGAGACAGCCTTCCATTGAAGGAAGCTTCTCTTTCTCTTATCC	/5Phos/TGATGGGTTGTGTTTGGTTTCTTTCAGCATGATTTTGAAGTCTGTCTCTTATACACATCTCCGAGCCCACGAGAC	chr17:41209139-41209214
Confirmation Mix	BRCA1_ex20_b	TCGTCGGCAGCGTCAGATGTGTATAAGAGACAGCCAGAGTTCCAGCACCAGCCTTTGTCTTAC	/5Phos/ATAGTGGAGTATTATAAGCAAGATCCCACGATGGGGGTTCCTCCTGTCTCTTATACACATCTCCGAGCCCACGAGAC	chr17:41202988-41203060
Confirmation Mix	BRCA1_ex21_b	TCGTCGGCAGCGTCAGATGTGTATAAGAGACAGGCACCACACAGCTGTACCATCCAT	/5Phos/TCCAGTTGATCTAAAATGGACATTTAGATGTAAAATCACTGCAGTACTGTCTCTTATACACATCTCCGAGCCCACGAGAC	chr17:41201178-41201247
Confirmation Mix	BRCA1_ex22_b	TCGTCGGCAGCGTCAGATGTGTATAAGAGACAGGCTTCCATGGTAAGGTGCCTGCATGTACCT	/5Phos/GTGCTATATGGGGTCCTTTTGCATGGGTTTGGTTTATCACTCACTGTCTCTTATACACATCTCCGAGCCCACGAGAC	chr17:41199596-41199668
Confirmation Mix	BRCA1_ex23_b	TCGTCGGCAGCGTCAGATGTGTATAAGAGACAGCCAGCAATTGGGCAGATGTGTGAGGCA	/5Phos/CCTGTGGTGACCCGAGAGTGGGTGTTGGACAGTGTAGCTGTCTCTTATACACATCTCCGAGCCCACGAGAC	chr17:41197760-41197823
Confirmation Mix	BRCA1_up_a	TCGTCGGCAGCGTCAGATGTGTATAAGAGACAGCTCTTTCCTTTTACGTCATCCGGGGGC	/5Phos/AGACTGGGTGGCCAATCCAGAGCCCCGAGAGACGCTTCTGTCTCTTATACACATCTCCGAGCCCACGAGAC	chr17:41277531-41277594
Confirmation Mix	BRCA1_up_b	TCGTCGGCAGCGTCAGATGTGTATAAGAGACAGCCTGGCCCATGTCTGCGCACTCG	/5Phos/TAGTTCCACCCCTCAGCCCCAGTGTTTGTTATTTTTCGCTGTCTCTTATACACATCTCCGAGCCCACGAGAC	chr17:41278182-41278242
Confirmation Mix	BRCA2_ex1_c	TCGTCGGCAGCGTCAGATGTGTATAAGAGACAGCCTTCGGGAGAAGCGTGAGGGGACAGATTTGTG	/5Phos/ACCGGCGCGGTTTTTGTCAGCTTACTCCGGCCAAAAAAGACTGTCTCTTATACACATCTCCGAGCCCACGAGAC	chr13:32889718-32889790
Confirmation Mix	BRCA2_ex2_b	TCGTCGGCAGCGTCAGATGTGTATAAGAGACAGCATTGGAGGAATATCGTAGGTAAAAATGCCTA	/5Phos/TTGGATCCAAAGAGAGGCCAACATTTTTTGAAATTTTTAAGACACTGTCTCTTATACACATCTCCGAGCCCACGAGAC	chr13:32890573-32890648
Confirmation Mix	BRCA2_ex3_c	TCGTCGGCAGCGTCAGATGTGTATAAGAGACAGGGAGAACTACAAACTAGGAATTTAGGCAAACCTGTGTT	/5Phos/AAAATCTTAGCTCATTCATTAATTGTGTCATGCTGGGCAAACTGTCTCTTATACACATCTCCGAGCCCACGAGAC	chr13:32893489-32893567
Confirmation Mix	BRCA2_ex4_b	TCGTCGGCAGCGTCAGATGTGTATAAGAGACAGTGGATCAAGCAGATGATGTTTCCTGTCCA	/5Phos/CTTCTAAATTCTTGTCTTAGTGAAAGGTATGATGAAGCTATCTGTCTCTTATACACATCTCCGAGCCCACGAGAC	chr13:32899267-32899336
Confirmation Mix	BRCA2_ex5_b	TCGTCGGCAGCGTCAGATGTGTATAAGAGACAGCACGGTTTCCAGCAGCTGAAATTTGT	/5Phos/GAGTACATATGTGTTGGCATTTTAAACATCACTTGATGATTATTTAATGCCTGTCTCTTATACACATCTCCGAGCCCACGAGAC	chr13:32900006-32900081
Confirmation Mix	BRCA2_ex6_b	TCGTCGGCAGCGTCAGATGTGTATAAGAGACAGTGACAATAGCGTTATACCTTTGCCCTGAGATT	/5Phos/TACAAATCTGTACCTAGCATTCTGCCTCATACAGGCAATTCAGTCTGTCTCTTATACACATCTCCGAGCCCACGAGAC	chr13:32900467-32900542
Confirmation Mix	BRCA2_ex7_b	TCGTCGGCAGCGTCAGATGTGTATAAGAGACAGGAGCAGATGAGGTTGATAATTGTCATCTCT	/5Phos/AATACTTCTGTTAAAAGGAAATATGAAAAGAAAATATTAGATAATGTCTTTGCTGTCTCTTATACACATCTCCGAGCCCACGAGAC	chr13:32900782-32900863
Confirmation Mix	BRCA2_ex8_b	TCGTCGGCAGCGTCAGATGTGTATAAGAGACAGCAGTCAGAAATGAAGAAGCATCTGAAACTGTAT	/5Phos/TTCCTCATGATACTACTGCTGTAAGTAAATATGACATTGATTAGACCTGTCTCTTATACACATCTCCGAGCCCACGAGAC	chr13:32903577-32903655
Confirmation Mix	BRCA2_ex8_c	TCGTCGGCAGCGTCAGATGTGTATAAGAGACAGCCTTTGAGAAAGTCTCTAAACCTGGTCCTATAT	/5Phos/GTGATTTTAACTTCCTGTGAAACTCTGCTGTCTCTCTGTTCTGTCTCTTATACACATCTCCGAGCCCACGAGAC	chr13:32903740-32903812
Confirmation Mix	BRCA2_ex9_b	TCGTCGGCAGCGTCAGATGTGTATAAGAGACAGTGCAGAATGTGAAAAGCTATTTTTCCAATCA	/5Phos/TGATGAAAGTCTGAAGAAAAATGATAGATTTATCGCTTCTGTGCTGTCTCTTATACACATCTCCGAGCCCACGAGAC	chr13:32905051-32905124
Confirmation Mix	BRCA2_ex10_b	TCGTCGGCAGCGTCAGATGTGTATAAGAGACAGCAGCATCTTGAATCTCATACAGACTGCATTCT	/5Phos/TGCAGTAAAGCAGGCAATATCTGGAACTTCTCCAGTGGCTTCTTCTGTCTCTTATACACATCTCCGAGCCCACGAGAC	chr13:32907029-32907104
Confirmation Mix	BRCA2_ex11_c	TCGTCGGCAGCGTCAGATGTGTATAAGAGACAGGAATTTTGAGGTAGGGCCACCTGCATTTAGGA	/5Phos/TAGCCAGTGGTAAAATCGTTTGTGTTTCACATGAAACACTGTCTCTTATACACATCTCCGAGCCCACGAGAC	chr13:32913997-32914066
Confirmation Mix	BRCA2_ex11_d	TCGTCGGCAGCGTCAGATGTGTATAAGAGACAGTGGAAAAAGAAGAGGAGAGCCCCTTATCTTAGT	/5Phos/GGGTAAGTGTTCATTTTTACCTTTCGTGTTGCCAATCACTATTCTGTCTCTTATACACATCTCCGAGCCCACGAGAC	chr13:32915299-32915374
Confirmation Mix	BRCA2_ex11_e	TCGTCGGCAGCGTCAGATGTGTATAAGAGACAGTGTCAAATGGGCAGGACTCTTAGGTCCAA	/5Phos/TTTCAAATCACAGTTTTGGAGGTAGCTTCAGAACAGCTTCAAATAAGCTGTCTCTTATACACATCTCCGAGCCCACGAGAC	chr13:32911465-32911540
Confirmation Mix	BRCA2_ex12_b	TCGTCGGCAGCGTCAGATGTGTATAAGAGACAGCAAGAAAAATCCTTAAAGGCTTCAAAAAGC	/5Phos/ACTCCAGATGGTAAAATTAGCTTTTTATTTATATCTGTTCTCCCTCCTGTCTCTTATACACATCTCCGAGCCCACGAGAC	chr13:32918751-32918826
Confirmation Mix	BRCA2_ex13_b	TCGTCGGCAGCGTCAGATGTGTATAAGAGACAGCATTCACTGAAAATTGTAAAGCCTATAATTGTCTCA	/5Phos/AATTTTTTGTGTATTTACAGTAACATGGATATTCTCTTAGATTTTAACTCTGTCTCTTATACACATCTCCGAGCCCACGAGAC	chr13:32920849-32920933
Confirmation Mix	BRCA2_ex14_b	TCGTCGGCAGCGTCAGATGTGTATAAGAGACAGCCATTTTCACAGAGTTGAACAGTGTGTTAGGA	/5Phos/ATATTAACTTGGAGGAAAACAGACAAAAGCAAAACATTGATGGACTGTCTCTTATACACATCTCCGAGCCCACGAGAC	chr13:32929232-32929307
Confirmation Mix	BRCA2_ex15_b	TCGTCGGCAGCGTCAGATGTGTATAAGAGACAGCAGGATATGCGAATTAAGAAGAAACAAAGGCA	/5Phos/ACGCGTCTTTCCACAGCCAGGCAGTCTGTATCTTGCTGTCTCTTATACACATCTCCGAGCCCACGAGAC	chr13:32930600-32930666
Confirmation Mix	BRCA2_ex16_b	TCGTCGGCAGCGTCAGATGTGTATAAGAGACAGGTGCATTATGGTTAAGCATTCTGTAGAAGTCTT	/5Phos/TTGAAAAGTGCTGTTTGTCCTGGGGTTTAATGAACTGGATTTTCTGTCTCTTATACACATCTCCGAGCCCACGAGAC	chr13:32932193-32932268
Confirmation Mix	BRCA2_ex16_c	TCGTCGGCAGCGTCAGATGTGTATAAGAGACAGCAGCAAAAATGCAGAGTCTTTTCAGTTTCA	/5Phos/CACTGAAGATTATTTTGGTAAGGAAAGTTTATGGACTGGACTGTCTCTTATACACATCTCCGAGCCCACGAGAC	chr13:32931920-32931989
Confirmation Mix	BRCA2_ex17_b	TCGTCGGCAGCGTCAGATGTGTATAAGAGACAGGTTTCTGTGTAGTCTGTGACTTCCATGTCAAA	/5Phos/ATGTTGCACAAGCCAGTTGTCAGTGACAGTTGCCACTGTCTCTTATACACATCTCCGAGCCCACGAGAC	chr13:32936881-32936947
Confirmation Mix	BRCA2_ex18_b	TCGTCGGCAGCGTCAGATGTGTATAAGAGACAGGATTTTGGTATCTGTAGCTTGCTGCCCTCT	/5Phos/TGTTCTCATAGCTTTGCTTTGATCAGATCCCTATTCCACTCTGGATCTGTCTCTTATACACATCTCCGAGCCCACGAGAC	chr13:32937916-32937991
Confirmation Mix	BRCA2_ex18_c	TCGTCGGCAGCGTCAGATGTGTATAAGAGACAGCCTCAGTGGAATTCTAGAGTCACACTTCCTAAA	/5Phos/ATATGCATTTTTGTTTTCACTTTTAGATATGATACGGAAATTGCTGTCTCTTATACACATCTCCGAGCCCACGAGAC	chr13:32937260-32937335
Confirmation Mix	BRCA2_ex19_b	TCGTCGGCAGCGTCAGATGTGTATAAGAGACAGGACCTTTTCCTCTGCCCTTATCATCGCTT	/5Phos/TTCAGTGATGGAGGAAATGTTGGTTGTGTTGATGTCTGTCTCTTATACACATCTCCGAGCCCACGAGAC	chr13:32944603-32944666
Confirmation Mix	BRCA2_ex20_b	TCGTCGGCAGCGTCAGATGTGTATAAGAGACAGCAGGAGGAATTTGAAGAACATGAAGGTAAA	/5Phos/ATTAGTTATATGGTACACATTGTTATTTCTAATATGAGAACAAAGTCTTCTGTCTCTTATACACATCTCCGAGCCCACGAGAC	chr13:32945213-32945291
Confirmation Mix	BRCA2_ex21_b	TCGTCGGCAGCGTCAGATGTGTATAAGAGACAGGGTGAGAGAGTAAGAGGACATATAATGAGGCT	/5Phos/TGATGATTATTCAAGGTGAGAAGCTGTTTTAGACTCTCTGGCCACTGTCTCTTATACACATCTCCGAGCCCACGAGAC	chr13:32950928-32951003
Confirmation Mix	BRCA2_ex23_b	TCGTCGGCAGCGTCAGATGTGTATAAGAGACAGCCATTGCATCTTTCTCATCTTTCTCCAA	/5Phos/ACAGTTATACTGAGTATTTGGCGTCCATCATCAGATTTATATCTGTCTCTTATACACATCTCCGAGCCCACGAGAC	chr13:32953855-32953924
Confirmation Mix	BRCA2_ex24_b	TCGTCGGCAGCGTCAGATGTGTATAAGAGACAGGGAGCCCCTTCACTTCAGCAAATTT	/5Phos/TTAGATCCAGACTTTCAGCCATCTTGTTCTGAGGTGGACCTAATAGCTGTCTCTTATACACATCTCCGAGCCCACGAGAC	chr13:32954182-32954252
Confirmation Mix	BRCA2_ex25_b	TCGTCGGCAGCGTCAGATGTGTATAAGAGACAGGCTGGAGATTTTTCTGTGTTTTCTGCTAGTCCA	/5Phos/AAAGAGGGCCACTTTCAAGAGACATTCAACAAAATGAAAAATACTGTCTCTTATACACATCTCCGAGCCCACGAGAC	chr13:32968987-32969062
Confirmation Mix	BRCA2_ex26_b	TCGTCGGCAGCGTCAGATGTGTATAAGAGACAGTAAAGACTGTACTTCAGGGCCGTACACTGC	/5Phos/TCAAATCATTCCTGGTACAGGAAACAAGCTTCTGGTAAGTTAATGTCTGTCTCTTATACACATCTCCGAGCCCACGAGAC	chr13:32971118-32971193
Confirmation Mix	BRCA2_ex27_c	TCGTCGGCAGCGTCAGATGTGTATAAGAGACAGGTGTACATTTGTTTCTCCGGCTGCACA	/5Phos/GAAGGCATTTCAGCCACCAAGGAGTTGTGGCACCAAACTGTCTCTTATACACATCTCCGAGCCCACGAGAC	chr13:32972508-32972571
Confirmation Mix	BRCA2_ex27_d	TCGTCGGCAGCGTCAGATGTGTATAAGAGACAGGTGCATTGATAAATACCCAAGCTCTTTTGTCT	/5Phos/GGTTCAACAGGAGAAAAACAATTTATATCTGTCAGTGAATCCACCTGTCTCTTATACACATCTCCGAGCCCACGAGAC	chr13:32972681-32972756
Confirmation Mix	BRCA2_up_a	TCGTCGGCAGCGTCAGATGTGTATAAGAGACAGCAGTATCCTCATCTGACAATACTGACCAAT	/5Phos/TTACAGGATTACTGTAAGATTAAACATGGTATTGCTTGAAAACCCACTGTCTCTTATACACATCTCCGAGCCCACGAGAC	chr13:32888196-32888271
Detection Mix, Confirmation Mix	CFTR_a^	TCGTCGGCAGCGTCAGATGTGTATAAGAGACAGCTCTTGCACCTCTTCTTCTGTCTCCTCTT	/5Phos/TCAGAGCAGCAATCTGGGGCTTAGACTTGCACTTGCTTGAGTTCCTGTCTCTTATACACATCTCCGAGCCCACGAGAC	chr7:117307078-117307150
Detection Mix, Confirmation Mix	GCH1_a^	TCGTCGGCAGCGTCAGATGTGTATAAGAGACAGGATGAGATGGTGATTGTGAAGGACATAGAC	/5Phos/ATGTTTTCCATGTGTGAGCATCACTTGGTTCCATTTGTTGGAACTGTCTCTTATACACATCTCCGAGCCCACGAGAC	chr14:55332047-55332119
Detection Mix, Confirmation Mix	JAG1_a^	TCGTCGGCAGCGTCAGATGTGTATAAGAGACAGGGATCGCCTGCTCAAAGGTAGGACAT	/5Phos/GATGGCTGCCGCAGTTCACCTGTGTTCTGGAATCAGGGCTGTCTCTTATACACATCTCCGAGCCCACGAGAC	chr20:10622384-10622447
Detection Mix, Confirmation Mix	OPTN_a^	TCGTCGGCAGCGTCAGATGTGTATAAGAGACAGGTTCCTCGCCATAAGGAGGTGGT	/5Phos/TACAGACACGCCTGTGGGAGACATGGGACCACTACCCGCTGTCTCTTATACACATCTCCGAGCCCACGAGAC	chr10:13142648-13142708
Detection Mix, Confirmation Mix	GPC3_1^	TCGTCGGCAGCGTCAGATGTGTATAAGAGACAGGACAGAACTGGCCTATGATCTGGATGT	/5Phos/GGATGATGCGCCTGGAAACAGTCAGCAGGCAACTCCGAAGCTGTCTCTTATACACATCTCCGAGCCCACGAGAC	chrX:132670260-132670326
Detection Mix, Confirmation Mix	PANK2_1^	TCGTCGGCAGCGTCAGATGTGTATAAGAGACAGTATGGAGGGGACTATGAGAGGTTTGGA	/5Phos/CTGCCAGGCTGGGCTGTGGCTTCAAGGTAAGCTGTCTCTTATACACATCTCCGAGCCCACGAGAC	chr20:3893229-3893286
Detection Mix, Confirmation Mix	FLCN_1^	TCGTCGGCAGCGTCAGATGTGTATAAGAGACAGGCGGAAGAAGAGGAAGGTGGCATTCAGAT	/5Phos/GAACAGTCGGATGCGTGCGCACAGCCCCGCAGCTGTCTCTTATACACATCTCCGAGCCCACGAGAC	chr17:17131259-17131319
Detection Mix, Confirmation Mix	CCNE1_ex6_1	TCGTCGGCAGCGTCAGATGTGTATAAGAGACAGGAACTGTGTCAAGTGGATGGTTCCATT	/5Phos/TGCCATGGTTATAAGGGAGACGGGGAGCTCAAAACTGCTGTCTCTTATACACATCTCCGAGCCCACGAGAC	chr19:30308310-30308385
Detection Mix, Confirmation Mix	CCNE1_ex11_1	TCGTCGGCAGCGTCAGATGTGTATAAGAGACAGTAGCTGGGCAAATAGAGAGGAAGTCTGGAA	/5Phos/AATCATGTTAAACAAGGAAAAGACATACTTAAGGGATCAGCACTTTCTGTCTCTTATACACATCTCCGAGCCCACGAGAC	chr19:30313375-30313438
