# Supplementary material for: High-Throughput Amplicon-Based Copy Number Detection of 11 Genes in Formalin-Fixed Paraffin-Embedded Ovarian Tumour Samples by MLPA-Seq
Source: PLoS One. 2015 Nov 16;10(11):e0143006. doi: 10.1371/journal.pone.0143006 (PMC4646639; doi:10.1371/journal.pone.0143006)
Supplement: S2 Table — (XLSX) [file pone.0143006.s003.xlsx]

## Sheet: Control_summary_report.txt
Technical Report for Sample 01
Mean coverage for Sample 01			1829.4
Mean coverage for Control			1714.9
Total number of aligned reads for Sample 01			181107
Total number of aligned reads for Control			173207
Mean coverage for NTC with Detection Mix			34.2
Mean coverage for NTC with Confirmation Mix			51.1
Exon	Mean Ratio	StDev for exons	StDev for mixes
CFTR_a	0.97	NA	0.11
FLCN_1	0.95	NA	0.01
GCH1_a	1.05	NA	0.04
GPC3_1	1.02	NA	0.15
IL1B_1	0.9	NA	0.05
JAG1_a	1.05	NA	0.01
OPTN_a	0.98	NA	0.07
PANK2_1	1.05	NA	0.08
BRCA1_up	0.95	0	NA
BRCA1_ex1	0.81	0.2	NA
BRCA1_in1	1.06	NA	NA
BRCA1_ex2	1.11	0.07	NA
BRCA1_ex3	0.88	0.01	NA
BRCA1_ex4	0.95	0.05	NA
BRCA1_ex5	1.01	0.14	NA
BRCA1_ex6	1.04	0.08	NA
BRCA1_ex7	1.07	0.05	NA
BRCA1_ex8	1.08	0.1	NA
BRCA1_ex9	1.03	0.02	NA
BRCA1_ex10	0.96	0.05	NA
BRCA1_ex11	1.02	0.19	NA
BRCA1_ex12	0.94	0.08	NA
BRCA1_in12	0.95	NA	NA
BRCA1_ex13	1	0.06	NA
BRCA1_ex14	1.06	0.01	NA
BRCA1_ex15	0.98	0.05	NA
BRCA1_ex16	0.97	0.01	NA
BRCA1_ex17	1.08	0.03	NA
BRCA1_ex18	1	0.02	NA
BRCA1_ex19	0.95	0.04	NA
BRCA1_ex20	0.86	0.08	NA
BRCA1_ex21	0.97	0.06	NA
BRCA1_ex22	1.12	0.04	NA
BRCA1_ex23	1.09	0.08	NA
BRCA2_up	0.9	NA	NA
BRCA2_ex1	0.94	0.01	NA
BRCA2_ex2	0.98	0.1	NA
BRCA2_ex3	1.06	0.05	NA
BRCA2_ex4	0.94	0.01	NA
BRCA2_ex5	1.02	0	NA
BRCA2_ex6	0.98	0.1	NA
BRCA2_ex7	1.04	0.14	NA
BRCA2_ex8	1.04	0.11	NA
BRCA2_ex9	1.14	0.13	NA
BRCA2_ex10	0.95	0.03	NA
BRCA2_ex11	0.9	0.08	NA
BRCA2_ex11d	1.02	NA	NA
BRCA2_ex12	1.11	0.07	NA
BRCA2_ex13	1.07	0.01	NA
BRCA2_ex14	0.95	0.07	NA
BRCA2_ex15	0.92	0.08	NA
BRCA2_ex16	0.97	0.04	NA
BRCA2_ex17	0.91	0.04	NA
BRCA2_ex18	0.97	0.04	NA
BRCA2_ex19	1	0.11	NA
BRCA2_ex20	0.86	0.12	NA
BRCA2_ex21	0.98	0.05	NA
BRCA2_ex22	1.02	NA	NA
BRCA2_ex23	1.04	0.01	NA
BRCA2_ex24	0.95	0.08	NA
BRCA2_ex25	0.99	0.06	NA
BRCA2_ex26	1.05	0.02	NA
BRCA2_ex27	0.93	0.05	NA
RB1_ex6	1.01	NA	0.11
NF1_ex26	0.97	NA	0.18
PTENP1_ex1	1.1	NA	0.12
ITIH5_ex15	1	NA	0.2
ANXA7_ex3	0.82	NA	0.16
PTEN_ex1	1.02	0.13	0.15
PTEN_ex2	0.95	0.07	0.1
PTEN_ex3	1	0.05	0.04
PTEN_ex4	1.12	0.12	0.12
PTEN_ex5	0.99	0.02	0.06
PTEN_ex6	0.99	0.03	0.08
PTEN_ex7	0.98	0.05	0.05
PTEN_ex8	1.04	0.02	0.08
PTEN_ex9	1	0.12	0.07
HTRA1_ex8	1.02	NA	0.12
CCNE1_ex11	1.11	NA	0.03
CCNE1_ex6	0.98	NA	0.02
EMSY_ex16	0.99	NA	0.08
ERBB2_ex13	1.04	NA	0.06
ERBB2_ex7	1	NA	0.17
MET_ex4	0.93	NA	0.1
MYC_ex3	0.98	NA	0.07
AURKA_ex10	0.94	NA	0.25
