# Supplementary material for: High-Throughput Amplicon-Based Copy Number Detection of 11 Genes in Formalin-Fixed Paraffin-Embedded Ovarian Tumour Samples by MLPA-Seq
Source: PLoS One. 2015 Nov 16;10(11):e0143006. doi: 10.1371/journal.pone.0143006 (PMC4646639; doi:10.1371/journal.pone.0143006)
Supplement: S3 Table — (XLSX) [file pone.0143006.s004.xlsx]

## Sheet: S2 Table
Sample Number	Sample Type	Primary Result	Additional Result
3a	FFPE	CCNE1 amp: 6.6 ±0.62	EMSY amp: 42.64 ±0.52
3b	Frozen	CCNE1 amp: 5.63 ±0.18	EMSY amp: 45.88 ±4.44
8	FFPE	ERBB2 amp: 39.22 ±1.53	MYC amp: 4.8 ±0.16
9	FFPE	ERBB2 amp: 9.39 ±0.24	MYC amp: 9.84 ±0.38
10	FFPE	ERBB2 amp: 25.27 ±0.07	MYC amp: 6.28 ±0.7
27b	Frozen	BRCA1 del exon 1-23: 0.43 ±0.21	MYC amp: 4.18 ±0.52
28b	FFPE	BRCA2 hom del exon 14-16: 0.2 ±0.08	MYC amp: 5.58 ±0.58
26b	FFPE	BRCA1 het dup exon 12: 2.83 ±0.74	PTEN hom del ex2: 0.51 ±0.19
29	Ascites	BRCA1 hom del exon 3: 0.07 ±0.04	PTEN het del ex6-9: 0.94 ±0.09
