# Supplementary material for: High-Throughput Amplicon-Based Copy Number Detection of 11 Genes in Formalin-Fixed Paraffin-Embedded Ovarian Tumour Samples by MLPA-Seq
Source: PLoS One. 2015 Nov 16;10(11):e0143006. doi: 10.1371/journal.pone.0143006 (PMC4646639; doi:10.1371/journal.pone.0143006)
Supplement: S4 Table — ^ Very poor—< 200 bp amplifiable fragments, Poor—~ 200 bp amplifiable fragments, Moderate—200–300 bp amplifiable fragments, Good—300–400 bp amplifiable fragments, Very good—> 400 bp amplifiable fragments. (XLSX) [file pone.0143006.s005.xlsx]

## Sheet: S3 Table
Sample Number	Sample Type	DNA quality^	CNV	Replicates	Ratio			Standard Deviation
					Replicate 1	Replicate 2	Replicate 3
1	Blood	Very good	het del exon 20 BRCA1	same experiment	0.5	0.51	0.54	0.021
2	FFPE	Very poor	hom del exons 14-16 BRCA2	same experiment	0.1	0.1	0.1	0
3	FFPE	Moderate	CCNE1 amplification	same experiment	3.14	3.22	3.37	0.117
4	Frozen	Very good	hom del exons 1-23 BRCA1	same experiment	0.22	0.19	0.2	0.015
1	Blood	Very good	het del exon 20 BRCA1	separate experiments	0.49	0.5	0.5	0.006
2	FFPE	Very poor	hom del exons 14-16 BRCA2	separate experiments	0.09	0.11	0.1	0.01
3	FFPE	Moderate	CCNE1 amplification	separate experiments	3.17	3.1	3.26	0.08
4	Frozen	Very good	hom del exons 1-23 BRCA1	separate experiments	0.22	0.22	0.21	0.006
